# Supplementary material for: Complete study demonstrating the absence of rhabdovirus in a distinct Sf9 cell line
Source: PLoS One. 2017 Apr 19;12(4):e0175633. doi: 10.1371/journal.pone.0175633 (PMC5397025; doi:10.1371/journal.pone.0175633)
Supplement: S1 Table — F, forward; R, reverse on SfRV RNA. (XLSX) [file pone.0175633.s001.xlsx]

## Sheet: S1 Table
Primer	Position on SfRV	Sequence, 5'-3'
SfRV.41F	41..65	CAACGACTACTTCACGGATATCGGC
SfRV.903F	903..927	GCCTTTCTGAAGGAGCAATACAAGA
SfRV.1080R	1056..1080	GTTCCTCCTCCATGTTGAGCATCAC
SfRV.1876F	1876..1900	TCTCTTGACACCATTGATCTATCTG
SfRV.2097R	2073..2097	CGCTTTCAAGGTATTGAGAATTCTC
SfRV.2885F	2885..2909	CCTCACAAACTCTAAAGATATCTCC
SfRV.3114R	3090..3114	CCGTGCAATCCGTTCAAGAGCACTC
SfRV.3935F	3935..3959	TCTCCCCAAAACCGACATCCACAAC
SfRV.4137R	4113..4137	TGAGCCAATGCTTGATGTATAATTG
SfRV.4890F	4890..4914	CAGTTCTCTGTATCACTTGAATCCA
SfRV.5090R	5066..5090	GAAAGATGTTTGATCCGGAAACTCC
SfRV.5965F	5965..5989	GTGTCTAAGCTACCACAGCTTCCAC
SfRV.6075R	6051..6075	ATGGCTGTACTGATCTGTTAGGGCC
SfRV.6924F	6924..6948	AAGCCTTATTAGTACCTGCACCCGG
SfRV.7134R	7110..7134	TGAGAAGCCAAGTGCAATGCTTGTC
SfRV.7826F	7826..7850	CACCCAACTCTGGATCCATTACTTG
SfRV.8094R	8070..8094	TCTACCAAGGAGAGATGAGATCTCC
SfRV.8881F	8881..8905	ACTTCTAACTTTCGATTCTAATACC
SfRV.9053R	9029..9053	CACCTCCTTTGATAGGATACTTTCC
SfRV.9868F	9868..9892	GACCCCAACAATGGCTAGAGTCTAC
SfRV.10109R	10085..10109	CTAGATGGAAGACCTCATGAGGAGG
SfRV.10917F	10917..10941	AGTGCATAAACTTGCTTGATCCATG
SfRV.11110R	11086..11110	CACTCTATTGATATGCCATTCCGGA
SfRV.11883F	11883..11907	CAGGTGGATTCACCAGAACACTCGC
SfRV.12089R	12065..12089	AATCCGGGCTTGTTATATCTGTTGG
SfRV.12891F	12891..12915	TGTTATGGATACAATGTGAGAATGG
SfRV.13041R	13017..13041	CCAACAGATCTGCAAATCCTCTGGA
SfRV.13449R	13425..13449	TCCACCCTTGATGACATGAAGCCAG
