# Supplementary material for: Complete study demonstrating the absence of rhabdovirus in a distinct Sf9 cell line
Source: PLoS One. 2017 Apr 19;12(4):e0175633. doi: 10.1371/journal.pone.0175633 (PMC5397025; doi:10.1371/journal.pone.0175633)
Supplement: S2 Table — F, forward; R, reverse on SfRV RNA. (XLSX) [file pone.0175633.s002.xlsx]

## Sheet: S2 Table
primer set	Outer PCR Primers
	Name/location	Sequence, 5'-3'
1	SfRV.ipcr.39R	CATCTATAAGAGTTAGGATCATTTATCGTATAATT
	SfRV.ipcr.41F	CAACGACTACTTCACGGATATCGGC
2	SfRV.ipcr.120R	CCAATTCTTCCCATACTGGCTTCAT
	SfRV.ipcr.137F	GTTCCAAGGGACCGTGGACATTCCAGG
3	SfRV.ipcr.264R	GATGGGCCAGTTGCCATATTTCACC
	SfRV.ipcr.298F	ACGCTACTGGGTATGTTCCAAATACACAC
4	SfRV.ipcr.752R	CTGTAGGGAGCCTGTGGAATACTCA
	SfRV.ipcr.782F	CATAGATAATAATGCTACTAACGGC
5	SfRV.ipcr.1846R	GATAGTTTCTCTTGAGAGGAGGATACTC
	SfRV.ipcr.1876F	TCTCTTGACACCATTGATCTATCTG
6	SfRV.ipcr.2476R	GCTGTGTCAACTTGAGGGTTCTCTTATC
	SfRV.ipcr.2514F	CTCTACAGCCTCCAGTCATACCCCTG
7	SfRV.ipcr.3249R	GGAGATGTGGATTTTACCCTCAATAGC
	SfRV.ipcr.3304F	CACTCTGACTCATCGTGGTCAGGGTGTCTT
8	SfRV.ipcr.4269R	AGTCCGATAGGGGATGATTGTGAGTAGA
	SfRV.ipcr.4317F	GTGGCCCCAGACTGCTCTAGTATTCTA
9	SfRV.ipcr.4873R	AGGGACACTAAGATGAAGTTTGACC
	SfRV.ipcr.4890F	CAGTTCTCTGTATCACTTGAATCCA
10	SfRV.ipcr.7134R	TGAGAAGCCAAGTGCAATGCTTGTC
	SfRV.ipcr.7159F	GGTTCTCAAAGAGCTAGGGGCATC
11	SfRV.ipcr.7986R	TCTAATTCCGGCCACTCCTTATGTC
	SfRV.ipcr.8000F	CCAAGACATAACATCATTCGAGTCC
12	SfRV.ipcr.8874R	TGATTGTCCCCCTGTCCCATGATAGAC
	SfRV.ipcr.8881F	ACTTCTAACTTTCGATTCTAATACC
13	SfRV.ipcr.10397R	TCCAAACTAACCCCCTTGATAACTGAG
	SfRV.ipcr.10406F	GACTTACCGTATGAACTGTTGACTC
14	SfRV.ipcr.11356R	AGCCGGGGGTGCAATCAGGTGAGGTAC
	SfRV.ipcr.11403F	GGTTATATAAGGAACATGAAGTTCATAAAT
15	SfRV.ipcr.12356R	CATTGTTGGATCGGAGAGAGAATTGACTTC
	SfRV.ipcr.12420F	CTCTGGCAGATGGTAATCCGACCCT
16	SfRV.ipcr.13070R	GTTCCCTGAAGTGTAACATGTGAGC
	SfRV.ipcr.13075F	CGATAAACATCTTAAAGAAGAGTCC
17	SfRV.ipcr.13449R	TCCACCCTTGATGACATGAAGCCAG
	SfRV.ipcr.13847F	TGCATCAATCATTTCTTCCCCTGCTTGCCC
primer set	Nested PCR Primers
	Name/location	Sequence, 5'-3'
1	SfRV.ipcr.39R	CATCTATAAGAGTTAGGATCATTTATCGTATAATT
	SfRV.ipcr.81F	ATGACACAGGGAACCATGAAGCCAG
2	SfRV.ipcr 97R	ATGGTTCCCTGTGTCATGATAAGAT
	SfRV.ipcr.147F.n	ACCGTGGACATTCCAGGGAGATCTC
3	SfRV.ipcr.220R	CTGATCTCCCGACATGTATCAACAC
	SfRV.ipcr.328F	CACAGCCACAGAAATTGTACTCTC
4	SfRV.ipcr.704R	AGTTAGAGCGTTGATATCATCCTCTACATG
	SfRV.ipcr.811F	CCCGTTTGCATCTCCATGCCATCAGAGTC
5	SfRV.ipcr.1813R	CGCACACTAGAGCGGGATCGGAGGAT
	SfRV.ipcr.1908F	ATTGACAAGGGAGGTTCTGACTGGGGTTGGCGA
6	SfRV.ipcr.2442R	CGCTGTATAAGCAGTCATACCACTGGCG
	SfRV.ipcr.2554F	CTTCATATAAACATAACCCCCGGTT
7	SfRV.ipcr.3202R	GCATGAAAGGATGATAGACAGTAGCC
	SfRV.ipcr.3344F	GGAAATCCATCAAGGATAACATATTGGCA
8	SfRV.ipcr.4226R	GCCATTAGGATAGGAGAGAGGATTGGAG
	SfRV.ipcr.4358F	GCAGTATCCCACCACTGTTACTTTGTG
9	SfRV.ipcr.4801R	CAGCTAGATTCTCCCCCAAATCTTCGA
	SfRV.ipcr.4958F	GCAGAGCATGGGAGGCTATCTCCTCTC
10	SfRV.ipcr.7084R	GACTGGTACATTAAACACATTTAGG
	SfRV.ipcr.7184F	GCTACTAAAATTGATATATCTCCTCTGATG
11	SfRV.ipcr.7918R	AATCTCCTGAGCTTGGTGTGATAGGTAC
	SfRV.ipcr.8035F	GAAATTACAATTTCCTTCTAAATCCAGAC
12	SfRV.ipcr.8815R	GATCAACATAACTGTCCACAGAGTCCATCC
	SfRV.ipcr.8941F	CCTTCAGTCATTAAAGGATAAACTGTCAC
13	SfRV.ipcr.10365R	GAAGAATCCTTAGTGAATGCCCAGGATTCC
	SfRV.ipcr.10433F	CAGGTAGATCAGGTTTCGGGATCATATCAAC
14	SfRV.ipcr.11313R	TTCCTATCGTAAAGGATATTCTGAAGGATC
	SfRV.ipcr.11441F	TCGTACCTCTCTAAGGACATGCTAGATTTG
15	SfRV.ipcr.12287R	CCAGAGCCTGATGTAGGACAGACCTTC
	SfRV.ipcr.12449F	GTTGGTCTAAGCAGAGATGCTGAACTG
16	SfRV.ipcr.13041R	CCAACAGATCTGCAAATCCTCTGGA
	SfRV.ipcr.13075F	CGATAAACATCTTAAAGAAGAGTCC
17	SfRV.ipcr.13415R	AGGGACACTAACTGTAAATGAGAGAAGT
	SfRV.ipcr.13511F	TTGCCCCCCCTCCCCCACGATCTA
