# Supplementary material for: Complete study demonstrating the absence of rhabdovirus in a distinct Sf9 cell line
Source: PLoS One. 2017 Apr 19;12(4):e0175633. doi: 10.1371/journal.pone.0175633 (PMC5397025; doi:10.1371/journal.pone.0175633)
Supplement: S3 Table — F, forward; R, reverse. (XLSX) [file pone.0175633.s003.xlsx]

## Sheet: S3 Table
Name	Sequence, 5'-3'
SfRV.6996F	TGCAGAGACAACTTCAGATAACACC
SfRV.7084R	GACTGGTACATTAAACACATTTAGG
p10-1F	TTGTTCCGGATCTTCCAGAC
p10-1R	GGAACTGCGTTTACCACGAC
