# Supplementary material for: Complete study demonstrating the absence of rhabdovirus in a distinct Sf9 cell line
Source: PLoS One. 2017 Apr 19;12(4):e0175633. doi: 10.1371/journal.pone.0175633 (PMC5397025; doi:10.1371/journal.pone.0175633)
Supplement: S5 Table — (XLSX) [file pone.0175633.s005.xlsx]

## Sheet: S5 Table
SfRV RNA, position			Hit sequence						Gap in alignment, nt	E value	Identity, %	BlastN search of non-SfRV sequence in hit sequence (position, blastN hit ID)**
Start	End	Corresponding gene	length, nt	Hit, position		+/- Strand*	Suject, Accession #	Source of EST library
				Start	End
28	721	N	693	1	693	-	AV399370.1	BmNPV infected Bm cell	1	0	97.406
45	626	N	675	1	598	-	AV398920.1		16	0	93.144
1403	1679	N	279	277	1	+	FY059272.1		0	2.02e-132	98.917
1403	1722	N	326	3	322	-	FY048945.1		0	1.12e-154	98.75
1729	2169	P	444	4	444	-	FY053088.1		0	0	98.866
1729	2452	P	727	4	727	-	FY048495.1		0	0	98.757
1729	2447	P	722	4	722	-	FY043108.1		0	0	99.026
1749	2401	P	660	8	660	-	AV398891.1		0	0	99.234
2032	2799	P	768	1	768	-	AV399679.1		0	0	99.089
2034	2958	P	925	925	1	+	FY063436.1		0	0	98.703
2043	2957	P	917	917	1	+	FY053389.1		2	0	98.691
2197	2965	P	769	769	1	+	FY058815.1		0	0	98.44
3920	4056	M	141	1	137	-	FY044916.1		0	9.22e-61	100
4124	4779	G	662	1	662	-	AV398699.1		6	0	97.281
5818	6415	G	846	247	846	-	AV399360.1		2	0	99.167
1742	1987	P		1	246	-			0	3e-117
25	748	N	722	1	722	-	BY916859.1	BmN cell	2	0	97.928
737	1137	N	415	11	425	-	AT003841.1		14	3.9e-173	95.422
1138	1194	N		536	591	-			1	1e-14
3060	3609	M	550	1	550	-	DB671077.1		0	0	98.909
3575	4056	M	494	494	13	+	DB675427.1		0	0	99.17
2813	2946	P	345	34	167	-	AU311266.1	Bm5 cell	0	2.03e-56	98.507	168..345; BmEF1alpha mRNA (JQ638952)
801	1348	N	552	1	547	-	GT209761.1	Heliothis virescens, midgut	1	1.19e-141	81.022
813	1647	N	917	2	836	-	GT055082.1		0	0	79.88
1017	1582	N	563	2	563	-	GT195329.1		4	1.19e-141	80.742
1020	1600	N	592	1	579	-	GT194245.1		2	1.28e-147	80.723
1056	1575	N	631	627	110	+	GT209762.1		5	3.43e-123	80.077	1..109; no significant hit
1104	1647	N	617	617	69	+	GT195330.1		5	2.31e-125	79.235
1128	1647	N	589	587	68	+	GT194246.1		2	1.77e-120	79.271
1853	2240	P	531	105	492	-	EY121879.1		0	3.67e-34	69	1..104; no significant hit
1853	2867	P	1092	14	1026	-	GT054295.1		4	9.81e-143	71.555
2032	2644	P	679	60	672	-	GR959708.1		0	2.64e-99	73.573
3088	3608	M	576	56	576	-	GT189760.1		4	1.78e-101	76.673
3244	3745	M	618	113	614	-	GT205935.1		8	9.2e-99	77.273	1..112; no significant hit
3328	3852	M	613	598	79	+	GT205936.1		5	8.07e-106	77.524
3398	3852	M	537	537	84	+	GT189761.1		1	2.64e-99	78.462
3484	3852	M	558	558	190	+	GT194841.1		0	2.03e-75	77.778	1..189; no significant hit
4200	5105	G	994	84	988	-	GT054860.1		19	1.77e-139	72.787
4458	4906	G	586	13	461	-	GT199196.1		6	2.47e-74	74.558
5730	5844	G		471	584	-			1	8e-11
4590	4880	G	348	348	58	+	GT202155.1		0	1.67e-57	78.007
4590	4880	G	298	1	290	-	GT202154.1		1	8.63e-55	77.663
6177	6465	X	569	1	289	-	GR970404.1		0	1.05e-34	72.318	290..569; no significant hit
6832	7411	L	633	580	1	+	GR964605.1		2	3.91e-135	79.174
6878	7261	L	386	384	1	+	GR966673.1		2	4.46e-90	80.26
10019	11064	L	1050	1047	2	+	GT055020.1		0	0	80.21
12305	13140	L	844	842	7	+	GT055377.1		4	5.79e-171	76.372
12716	13153	L	438	1	438	-	GR971433.1		0	1.12e-97	78.767
12824	13261	L	568	548	112	+	GT194841.1		3	5.09e-83	76.765
12833	13240	L	508	21	432	-	GT194840.1		6	1.37e-77	77.482
12940	13261	L	624	6	326	-	GT213335.1		1	9.22e-61	77.329	327..624; no significant hit
13122	13261	L	571	570	430	+	GT213334.1		3	2.32e-11	74	1..429; no significant hit
48	668	N	652	29	652	-	GW522341.1	Aphis gossypii	5	3.01e-111	75.2
982	1582	N	619	619	20	+	GW505528.1		1	7.53e-157	81.032
*: + represents complementary sequence to SfRV RNA (-).
**: Hit EST clone sequence consisting SfRV and Sf genome sequence, blastN search was performed to identify Sf sequence.
