# Supplementary material for: Complete study demonstrating the absence of rhabdovirus in a distinct Sf9 cell line
Source: PLoS One. 2017 Apr 19;12(4):e0175633. doi: 10.1371/journal.pone.0175633 (PMC5397025; doi:10.1371/journal.pone.0175633)
Supplement: S6 Table — (XLSX) [file pone.0175633.s006.xlsx]

## Sheet: S6 Table
Nucleotide change (in SfRV RNA)	Difference to SfRV
T158C	silent	N protein
G434T	E118D
C1095T	silent
C3008T	unknown	IGR P/M, Gap (second C of CC)
T3902G	silent	M protein
A7707G	K292R	L protein
G8104T	E424D
A9226G	N812D
T9624A	I931N
A9743G	N971D
C11227T	silent
G11443A	silent
T12407C	silent
C12598T	silent
C13273A	silent	5' UTR
Δ6371-6690	320 nt deletion includes C-terminal region of ORF-X and polyA-gap-transcription start site conserved sequence in ORF X/L IGR.
*, Sequence obtained corresponds to 99.1% of SfRV genome
