# Supplementary material for: Complete study demonstrating the absence of rhabdovirus in a distinct Sf9 cell line
Source: PLoS One. 2017 Apr 19;12(4):e0175633. doi: 10.1371/journal.pone.0175633 (PMC5397025; doi:10.1371/journal.pone.0175633)
Supplement: S7 Table — (XLSX) [file pone.0175633.s007.xlsx]

## Sheet: S7 Table
Gel fraction	Score	Expectation	Protein ID	Protein Name	MW	% Coverage	empai	ExoCarta*
A	5481	0	gi|827537126	myosin heavy chain, non-muscle [Bombyx mori]	219734	38.6	1.44	O
	5087	0	gi|768436989	myosin heavy chain, non-muscle-like [Plutella xylostella]	225611	32.6	1.23	O
	4328	0	gi|357612190	hypothetical protein KGM_00084 [Danaus plexippus]	221699	30.9	0.88	O
B	2633	0	gi|28627569	translation elongation factor 2 [Spodoptera exigua]	94560	46.2	2.09	D/O
	2456	0	gi|112983322	transitional endoplasmic reticulum ATPase TER94 [Bombyx mori]	89096	52.3	3.07	O
	2268	0	gi|224999285	glycogen phosphorylase [Spodoptera exigua]	96573	46.8	1.14
C	2993	0	gi|301070140	heat shock protein 90 [Spodoptera litura]	82562	61.2	3.98	O
	2028	0	gi|301070144	heat shock protein 70 cognate [Spodoptera litura]	71477	49.2	2.1	O
	2373	0	gi|295885513	heat shock protein 90 [Bombyx mori]	82256	46.8	2.06	O
D	3804	0	gi|122920502	Chain A, Moesin From Spodoptera Frugiperda At 2.1 Angstroms Resolution	67510	75.5	8.34	O
	2550	0	gi|512926913	moesin/ezrin/radixin homolog 1 isoform X1 [Bombyx mori]	67402	54.5	4.14	O
	1669	0	gi|763827085	V-type ATP synthase catalytic subunit A [Helicoverpa armigera]	68347	40.8	2.84	O
	1579	0	gi|401323	V-type proton ATPase catalytic subunit A [Manduca sexta]	68123	42.6	2.46	O
	2228	0	gi|27260894	heat shock cognate 70 protein [Spodoptera frugiperda]	73064	46	2.35	O
E	3702	0	gi|700895622	N [Spodoptera frugiperda rhabdovirus]	58356	81.8	27.05	SfRV
	1513	0	gi|498952728	V-type proton ATPase subunit B [Ceratitis capitata]	54688	56.3	2.13	O
	1502	0	gi|122920502	Chain A, Moesin From Spodoptera frugiperda At 2.1 Angstroms Resolution	67510	50.3	1.67	O
	1477	0	gi|401326	V-type proton ATPase subunit B [Heliothis virescens]	54859	56.1	2.12	O
F	2149	0	gi|507181469	B-actin, partial [Diadegma insulare]	40635	86.6	12.64	O
	2129	0	gi|313507212	Chain A, The Structure Of Crystalline Profilin-Beta-Actin	41664	78.9	10.74	O
	2073	0	gi|525328777	actin-4 [Bombyx mori]	41823	81.6	10.59	O
G	2315	0	gi|700895622	N [Spodoptera frugiperda rhabdovirus]	58356	67.2	4.82	SfRV
	1979	0	gi|700895625	G [Spodoptera frugiperda rhabdovirus]	69854	56.1	2.36	SfRV
	1889	0	gi|122920502	Chain A, Moesin From Spodoptera Frugiperda At 2.1 Angstroms Resolution	67510	45.2	1.82	O
	1414	0	gi|460789901	glyceraldehyde-3-phosphate dehydrogenase [Spodoptera frugiperda]	35553	77.4	2.81	D/O
	1229	8.8e-116	gi|700895623	P [Spodoptera frugiperda rhabdovirus]	41959	44.6	2.39	SfRV
H	788	1e-71	gi|357621086	hypothetical protein KGM_11510 [Danaus plexippus]	27775	35.7	8.31	O
	1052	4.2e-98	gi|160947856	elongation factor 1 beta [Spodoptera exigua]	24383	61.4	7.03	O
	797	1.5e-72	gi|193697573	ras-related protein Ral-a [Acyrthosiphon pisum]	22888	46.8	5.72	O
	1079	7.8e-101	gi|532579114	14-3-3 protein epsilon, partial [Spodoptera exigua]	25098	60.4	5.58	O
	672	4.3e-60	gi|685874313	Rab3 [Helicoverpa armigera]	24781	53.7	3.34	D/O
I	906	1.6e-83	gi|558705954	translationally controlled tumor protein [Spodoptera frugiperda]	19795	69.8	5.24	D/O
	623	3.3e-55	gi|399227024	cofilin [Spodoptera frugiperda]	16984	62.8	4.46	O
	854	3e-78	gi|571798613	thioredoxin peroxidase [Spodoptera litura]	21944	69.2	2.74	D/O
	584	2.7e-51	gi|112983246	small GTP-binding protein [Bombyx mori]	22350	46.5	2.67	O
	626	1.7e-55	gi|74938646	60S ribosomal protein L18 [Spodoptera frugiperda]	20957	54.6	2.35	D/O
J	1048	1.1e-97	gi|558705954	translationally controlled tumor protein [Spodoptera frugiperda]	19795	74.4	9.81	D/O
	790	6.9e-72	gi|304359409	small G protein ras [Spodoptera exigua]	19991	55.9	6.33	O
	1029	9.4e-96	gi|399227024	cofilin [Spodoptera frugiperda]	16984	78.4	5.76	O
	780	7.7e-71	gi|519900664	SKP1 [Spodoptera frugiperda]	18499	83.3	2.91	O
	535	2.4e-46	gi|14860969	60S ribosomal protein L7/L12 precursor [Spodoptera frugiperda]	19497	55.3	2.04	O
K	220	7.2e-15	gi|112982910	40S ribosomal protein S28 [Bombyx mori]	7314	38.5	1.59	N/A
	130	6.6e-06	gi|357629699	hypothetical protein KGM_03909 [Danaus plexippus]	6567	29.8	0.7	O
*: D, homolog identified in Drosophila exosome; O, homolog identified in other organism exosome
